# Supplementary material for: Long-term dynamics of Norovirus transmission in Japan, 2005–2019
Source: PeerJ. 2021 Jul 12;9:e11769. doi: 10.7717/peerj.11769 (PMC8280881; doi:10.7717/peerj.11769)
Supplement: Supplemental Information 1 [file peerj-09-11769-s001.xlsx]

## Sheet: Sheet2
prefecture	year	month	Sympt	Pos-sympt	All-sympt	Pos-asympt	All-asympt
Fukuoka	2006	4	27	4	5	1	10
Fukuoka	2006	10	4	2	3	2	3
Fukuoka	2006	11	4	1	1	0	5
Fukuoka	2006	11	5	2	3	0	1
Fukuoka	2006	12	27	5	5	2	6
Fukuoka	2007	1	39	5	5	1	1
Fukuoka	2007	2	19	10	10	4	5
Fukuoka	2007	2	13	7	7	1	3
Fukuoka	2007	3	9	3	3	0	2
Fukuoka	2007	11	41	3	3	0	5
Fukuoka	2007	11	22	2	2	1	8
Fukuoka	2007	11	39	1	1	5	5
Fukuoka	2007	12	15	7	8	3	4
Fukuoka	2007	12	4	5	5	1	4
Fukuoka	2008	1	8	2	3	0	3
Fukuoka	2008	1	11	6	6	0	4
Fukuoka	2008	2	7	5	5	2	2
Fukuoka	2008	12	5	5	5	0	3
Fukuoka	2009	1	2	5	7	1	3
Fukuoka	2009	5	48	2	6	0	6
Fukuoka	2010	1	7	6	6	2	4
Fukuoka	2010	1	9	2	3	0	4
Fukuoka	2010	1	110	3	3	0	4
Fukuoka	2010	3	14	7	7	1	3
Fukuoka	2010	3	2	2	2	1	2
Fukuoka	2010	4	11	5	5	1	4
Fukuoka	2010	11	100	4	5	0	6
Fukuoka	2011	1	2	2	2	1	6
Fukuoka	2011	1	3	2	3	0	1
Fukuoka	2011	2	3	2	2	2	2
Fukuoka	2011	2	32	4	5	1	4
Fukuoka	2011	3	7	4	4	0	3
Fukuoka	2012	1	5	2	4	0	2
Fukuoka	2012	1	30	2	6	0	7
Fukuoka	2012	11	40	1	1	4	21
Fukuoka	2012	11	14	7	7	1	3
Fukuoka	2012	12	9	7	8	0	3
Fukuoka	2013	1	40	3	3	3	10
Fukuoka	2013	1	12	2	2	1	2
Fukuoka	2013	2	4	1	1	0	5
Fukuoka	2013	2	7	5	5	3	3
Fukuoka	2013	3	11	10	10	2	4
Fukuoka	2014	1	7	7	7	3	8
Fukuoka	2014	2	3	3	3	0	1
Fukuoka	2015	4	215	12	14	9	15
Fukuoka	2015	4	14	1	1	2	2
Fukuoka	2015	5	19	2	2	0	4
Fukuoka	2015	10	2	1	1	0	3
Fukuoka	2015	12	14	5	5	1	3
Fukuoka	2015	12	4	2	2	0	7
Fukuoka	2015	12	2	1	1	1	8
Fukuoka	2016	1	39	6	6	1	1
Fukuoka	2016	1	3	3	3	2	2
Fukuoka	2016	10	13	9	10	2	8
Fukuoka	2016	12	15	5	5	2	5
Fukuoka	2017	1	5	4	4	1	7
Fukuoka	2017	4	5	3	5	0	5
Fukuoka	2017	8	73	16	20	1	34
Fukuoka	2018	1	3	2	2	0	12
Fukuoka	2018	3	8	5	5	0	9
Kumamoto	2005	6	17	7	17	1	3
Kumamoto	2006	2	14	6	6	0	4
Kumamoto	2006	2	4	4	4	0	3
Kumamoto	2006	3	13	5	6	0	5
Kumamoto	2006	3	8	1	6	0	2
Kumamoto	2006	9	17	3	4	4	12
Kumamoto	2006	11	16	6	6	0	1
Kumamoto	2007	2	64	3	3	0	8
Toyama	2005	4	11	6	8	1	3
Toyama	2005	4	38	12	13	0	2
Toyama	2006	2	31	14	20	2	9
Toyama	2006	5	43	2	3	12	27
Toyama	2006	8	58	5	11	7	22
Toyama	2006	11	16	5	5	0	3
Toyama	2006	11	176	23	27	8	12
Toyama	2006	12	39	8	8	2	7
Toyama	2006	12	50	11	11	2	6
Toyama	2007	4	45	6	8	0	15
Toyama	2007	12	31	13	14	6	18
Toyama	2007	12	29	12	15	7	14
Toyama	2007	12	32	11	11	2	5
Toyama	2007	12	15	5	6	1	6
Toyama	2007	12	52	5	6	16	25
Toyama	2008	1	16	7	9	1	6
Toyama	2008	1	31	5	7	4	5
Toyama	2008	1	58	13	14	2	3
Toyama	2008	1	3	2	3	4	7
Ehime	2006	3	16	12	12	0	4
Ehime	2006	10	5	6	6	1	3
Ehime	2006	11	24	9	9	1	2
Ehime	2006	11	28	8	8	0	12
Ehime	2006	12	73	5	5	0	1
Ehime	2006	12	86	10	11	3	6
Ehime	2006	12	63	10	11	3	6
Ehime	2010	2	8	7	8	0	3
Miyazaki	2007	11	16	4	5	1	35
Miyazaki	2008	2	15	2	2	3	7
Miyazaki	2008	1	3	1	3	0	2
Miyazaki	2008	1	18	2	5	0	5
Miyazaki	2008	1	41	17	20	6	14
Miyazaki	2008	3	6	4	12	0	1
Miyazaki	2008	12	21	7	7	1	23
Miyazaki	2009	3	25	9	11	2	5
Miyazaki	2009	3	55	8	11	1	6
Miyazaki	2009	3	9	5	6	0	7
Miyazaki	2009	3	31	3	9	2	5
Miyazaki	2009	5	16	6	6	0	29
Miyazaki	2009	12	9	9	9	0	4
Miyazaki	2009	12	15	8	9	0	1
Miyazaki	2010	1	10	4	4	1	2
Miyazaki	2010	1	6	3	4	0	2
Miyazaki	2010	2	65	7	7	2	7
Miyazaki	2010	4	52	7	7	5	5
Miyazaki	2010	4	17	5	5	0	4
Miyazaki	2010	12	46	8	8	4	5
Miyazaki	2010	12	43	4	5	0	10
Miyazaki	2010	12	15	3	3	0	6
Miyazaki	2011	2	5	5	5	0	2
Miyazaki	2011	2	35	13	14	3	10
Miyazaki	2011	5	40	3	6	0	12
Miyazaki	2011	7	7	7	8	0	4
Miyazaki	2012	1	21	9	10	0	7
Miyazaki	2012	1	24	3	4	1	5
Miyazaki	2012	12	15	5	8	4	9
Miyazaki	2013	4	6	3	4	1	2
Miyazaki	2013	5	12	7	7	1	7
Miyazaki	2014	3	7	0	1	1	2
Miyazaki	2014	11	7	6	6	1	7
Miyazaki	2015	1	4	3	3	0	4
Miyazaki	2015	1	11	6	6	1	2
Miyazaki	2015	1	16	5	5	0	5
Miyazaki	2015	3	30	3	4	0	6
Miyazaki	2015	3	9	0	4	1	3
Aomori	2005	10	30	16	23	0	5
Aomori	2005	11	36	27	29	1	9
Aomori	2005	12	44	17	28	1	3
Aomori	2006	1	10	8	8	1	6
Aomori	2006	2	12	9	11	0	4
Aomori	2006	2	9	9	12	0	27
Aomori	2006	3	31	9	13	0	5
Aomori	2006	4	11	7	12	0	1
Aomori	2006	5	67	9	13	0	3
Aomori	2006	11	17	4	8	0	2
Aomori	2006	11	16	13	13	1	5
Aomori	2006	12	23	10	10	1	7
Aomori	2006	12	15	2	3	0	4
Aomori	2006	12	65	7	10	3	6
Aomori	2006	12	15	6	6	0	2
Aomori	2006	12	15	2	7	0	5
Aomori	2006	12	121	7	7	2	27
Aomori	2006	12	119	3	5	1	42
Aomori	2006	12	38	6	7	3	8
Aomori	2006	12	6	5	9	1	5
Aomori	2006	12	18	4	5	0	5
Aomori	2006	12	25	4	4	0	16
Aomori	2007	1	27	8	10	2	9
Aomori	2007	1	35	10	10	3	15
Aomori	2007	1	7	6	7	0	7
Aomori	2007	1	24	9	10	1	8
Aomori	2007	1	18	6	7	2	41
Aomori	2007	1	27	6	6	0	7
Aomori	2007	2	15	4	5	0	8
Aomori	2007	2	44	4	4	0	10
Aomori	2007	2	48	18	19	15	30
Aomori	2007	4	22	5	6	0	4
Aomori	2007	4	7	5	7	0	6
Aomori	2007	4	18	1	1	2	7
Aomori	2007	5	20	9	15	0	2
Aomori	2007	11	13	3	3	0	2
Aomori	2008	1	18	0	0	1	5
Aomori	2008	1	26	3	4	0	4
Aomori	2008	1	14	3	4	0	5
Aomori	2008	1	8	2	3	1	7
Aomori	2008	1	37	4	7	0	12
Aomori	2008	2	35	9	10	5	6
Aomori	2008	5	3	2	6	2	24
Aomori	2009	1	9	9	10	1	13
Aomori	2009	3	46	7	9	2	3
Aomori	2009	3	12	8	10	1	7
Aomori	2009	5	13	6	7	1	4
Aomori	2010	11	28	5	6	4	5
Aomori	2010	11	35	6	7	1	4
Aomori	2010	12	38	21	23	0	10
Aomori	2010	12	56	3	3	0	2
Aomori	2010	12	18	2	5	1	19
Aomori	2010	12	48	10	10	1	3
Aomori	2010	12	16	1	7	0	1
Aomori	2011	1	7	2	3	2	3
Aomori	2011	1	12	5	6	0	3
Aomori	2011	2	37	15	16	0	4
Aomori	2011	1	21	5	9	2	42
Aomori	2011	2	6	3	6	2	4
Aomori	2011	2	13	4	4	0	2
Aomori	2011	2	33	1	1	0	9
Aomori	2011	4	9	6	9	0	3
Aomori	2011	5	10	7	10	0	9
Aomori	2011	5	4	4	4	1	22
Aomori	2011	7	4	4	6	0	3
Aomori	2011	12	17	7	10	1	12
Aomori	2011	12	16	7	8	2	7
Aomori	2011	12	8	7	8	1	10
Aomori	2011	12	33	14	14	0	4
Aomori	2012	2	2	2	3	0	5
Aomori	2012	3	20	8	9	0	3
Aomori	2012	4	7	4	4	2	6
Aomori	2012	5	21	3	7	0	3
Aomori	2012	11	57	7	8	1	1
Aomori	2012	12	7	7	7	0	2
Aomori	2012	12	18	4	5	0	6
Aomori	2013	1	39	8	9	0	8
Aomori	2013	3	28	3	3	0	4
Aomori	2012	11	57	7	8	1	1
Aomori	2012	11	16	4	4	0	3
Aomori	2012	12	7	7	7	0	2
Aomori	2012	12	18	4	5	0	6
Aomori	2013	1	39	8	9	0	8
Aomori	2013	3	28	3	3	0	4
Hokkaido	2007	10	25	8	9	2	6
Hokkaido	2007	12	69	11	13	2	5
Hokkaido	2008	1	10	5	5	0	1
Hokkaido	2008	4	63	13	15	1	10
Hokkaido	2008	12	5	5	5	0	2
Hokkaido	2009	4	8	3	4	2	3
Hokkaido	2009	4	16	7	8	5	10
Hokkaido	2009	5	13	7	7	2	5
Hokkaido	2009	12	12	6	6	2	2
Hokkaido	2010	1	39	6	7	1	2
Hokkaido	2010	1	43	7	7	5	25
Hokkaido	2010	2	21	4	4	2	9
Hokkaido	2010	3	22	6	6	3	11
Hokkaido	2010	5	26	6	6	1	1
Hokkaido	2010	5	29	7	7	5	6
Hokkaido	2010	6	11	6	7	3	10
Hokkaido	2010	10	17	7	8	0	14
Hokkaido	2010	12	21	10	10	1	2
Hokkaido	2010	12	4	4	4	1	5
Hokkaido	2011	2	8	3	4	0	8
Hokkaido	2011	2	27	9	9	2	2
Hokkaido	2011	4	27	15	17	0	10
Hokkaido	2011	7	8	3	6	0	3
Hyougo	2005	10	35	2	2	0	24
Hyougo	2006	2	9	1	1	0	2
Hyougo	2006	3	5	1	1	0	3
Hyougo	2006	3	19	2	3	2	25
Hyougo	2006	3	35	16	17	0	3
Hyougo	2006	3	9	3	7	0	5
Hyougo	2006	3	64	17	19	2	9
Hyougo	2006	5	13	6	6	1	2
Hyougo	2006	11	52	5	5	1	5
Hyougo	2006	11	45	10	22	3	6
Hyougo	2006	11	10	4	4	1	6
Hyougo	2006	12	33	20	34	1	3
Hyougo	2006	12	63	11	14	2	10
Hyougo	2006	12	101	28	32	10	26
Hyougo	2006	12	53	18	21	4	6
Hyougo	2006	12	10	6	6	0	3
Hyougo	2006	12	9	6	7	0	3
Hyougo	2006	12	63	14	15	1	4
Hyougo	2007	1	19	23	26	1	29
Hyougo	2007	1	11	5	6	5	13
Hyougo	2007	1	5	2	2	2	2
Hyougo	2007	2	21	2	6	2	3
Hyougo	2007	10	20	1	3	3	8
Hyougo	2007	12	10	6	6	2	4
Hyougo	2007	12	13	10	10	2	5
Hyougo	2007	12	20	5	5	0	7
Hyougo	2007	12	29	14	17	2	4
Hyougo	2008	1	7	7	10	0	3
Hyougo	2008	2	43	20	22	2	2
Hyougo	2008	2	17	12	14	0	8
Hyougo	2008	3	54	16	19	1	4
Hyougo	2008	4	14	2	2	1	3
Hyougo	2008	6	15	6	7	0	2
Hyougo	2008	9	31	11	13	3	12
Hyougo	2008	11	15	10	12	1	17
Hyougo	2008	12	55	31	34	1	3
Hyougo	2008	12	7	4	4	1	1
Hyougo	2009	1	2	2	2	0	4
Hyougo	2009	1	19	11	13	3	4
Hyougo	2009	2	10	5	5	2	3
Hyougo	2009	2	7	3	3	1	3
Hyougo	2009	3	11	5	5	1	2
Hyougo	2009	3	11	2	2	1	2
Hyougo	2009	5	4	5	7	0	11
Hyougo	2009	6	9	5	6	0	8
Hyougo	2009	12	12	4	4	1	11
Hyougo	2009	12	20	2	3	1	21
Hyougo	2010	1	12	10	11	1	10
Hyougo	2010	1	19	6	6	0	5
Hyougo	2010	1	17	16	17	1	4
Hyougo	2010	1	9	3	3	1	12
Hyougo	2010	1	9	4	4	2	4
Hyougo	2010	1	13	8	8	2	4
Hyougo	2010	1	4	2	3	0	3
Hyougo	2010	1	3	3	4	0	10
Hyougo	2010	2	11	1	1	4	7
Hyougo	2010	3	13	10	10	2	2
Hyougo	2010	3	38	23	26	2	2
Hyougo	2010	3	4	2	2	0	4
Hyougo	2010	3	5	1	4	0	10
Hyougo	2010	3	9	6	7	0	2
Hyougo	2010	3	14	8	9	3	10
Hyougo	2010	3	13	10	11	5	7
Hyougo	2010	5	15	7	7	0	9
Hyougo	2010	12	3	5	6	0	2
Hyougo	2010	12	29	6	7	3	3
Hyougo	2011	1	10	0	6	2	4
Hyougo	2011	1	50	12	12	1	2
Hyougo	2011	1	9	7	8	3	9
Hyougo	2011	2	24	16	17	6	7
Hyougo	2011	2	22	9	10	2	13
Hyougo	2011	3	20	4	5	1	10
Hyougo	2011	3	11	4	5	8	22
Hyougo	2011	4	12	6	6	0	14
Hyougo	2011	4	12	4	4	0	1
Hyougo	2011	11	4	2	2	0	3
Hyougo	2011	12	10	6	6	0	7
Hyougo	2011	12	17	10	12	1	4
Hyougo	2011	12	5	4	4	0	11
Hyougo	2011	12	6	3	3	2	4
Hyougo	2012	1	40	19	20	0	3
Hyougo	2012	1	5	3	7	0	5
Hyougo	2012	2	11	5	6	2	26
Hyougo	2012	2	12	5	6	2	4
Hyougo	2012	4	25	12	15	0	3
Hyougo	2012	10	99	23	25	2	2
Hyougo	2012	11	3	2	3	4	9
Hyougo	2012	11	22	14	15	0	7
Hyougo	2012	11	5	2	2	0	3
Hyougo	2012	11	2	1	1	0	4
Hyougo	2012	12	17	2	2	7	9
Hyougo	2012	12	5	2	2	0	3
Hyougo	2012	12	24	13	15	1	3
Hyougo	2013	2	38	19	19	7	18
Hyougo	2013	3	19	20	20	2	2
Hyougo	2013	4	23	14	14	0	15
Hyougo	2013	5	63	30	30	6	6
Hyougo	2013	7	7	4	5	3	5
Hyougo	2013	11	10	1	1	0	9
Hyougo	2013	12	11	5	6	4	10
Hyougo	2014	1	13	8	8	1	6
Hyougo	2014	1	64	7	10	4	17
Hyougo	2014	1	21	8	9	2	15
Hyougo	2014	1	19	11	13	3	10
Hyougo	2014	1	5	3	4	0	2
Hyougo	2014	4	25	5	6	0	4
Hyougo	2015	4	11	6	6	3	3
Hyougo	2015	4	13	7	9	1	5
Hyougo	2015	7	11	4	5	0	9
Hyougo	2015	12	24	11	14	2	6
Hyougo	2015	12	15	8	10	3	5
Hyougo	2016	1	11	4	4	3	4
Hyougo	2016	1	42	16	19	4	19
Hyougo	2016	1	15	6	7	3	11
Hyougo	2016	2	48	18	19	1	5
Hyougo	2016	3	7	4	4	2	2
Hyougo	2016	12	15	3	3	3	11
Hyougo	2017	2	7	2	2	2	2
Hyougo	2017	3	36	13	14	1	7
Hyougo	2018	1	9	0	1	1	3
Hyougo	2018	1	12	2	2	2	3
Hyougo	2018	2	25	6	6	0	1
Hyougo	2018	2	17	6	7	3	5
Hyougo	2018	3	14	3	3	0	3
Hyougo	2018	3	25	7	10	4	10
Hyougo	2018	6	8	2	6	0	4
Hyougo	2018	9	18	6	11	1	3
Hyougo	2018	12	11	3	3	2	3
Hyougo	2018	12	11	8	8	0	3
Hyougo	2018	12	6	3	3	2	4
Hyougo	2018	12	71	10	10	3	5
Hyougo	2019	1	30	10	10	1	9
Hyougo	2019	1	39	28	28	2	6
Hyougo	2019	1	13	5	6	2	6
Hyougo	2019	1	19	3	5	3	16
Hyougo	2019	1	18	7	7	0	4
Hyougo	2019	1	11	9	9	2	7
Hyougo	2019	1	12	2	2	0	12
Hyougo	2019	2	23	5	5	1	6
Hyougo	2019	2	73	21	22	4	24
Hyougo	2019	3	13	1	1	2	6
Nagasaki	2008	3	23	10	10	4	5
Nagasaki	2009	2	36	1	3	0	3
Nagasaki	2009	1	13	5	6	2	5
Nagasaki	2009	2	29	10	11	1	2
Nagasaki	2010	3	24	4	10	3	5
Nagasaki	2010	3	7	4	5	0	5
Nagasaki	2010	11	20	3	5	1	8
Nagasaki	2011	1	6	2	2	3	4
Nagasaki	2011	3	7	4	4	0	6
Nagasaki	2011	11	15	9	14	0	2
Nagasaki	2012	11	82	11	15	5	16
Nagasaki	2012	12	9	4	6	0	3
Nagasaki	2012	12	22	7	9	9	14
Nagasaki	2014	12	8	6	6	0	4
Nagasaki	2014	12	6	5	5	0	2
Nagasaki	2015	1	9	0	3	0	5
Nagasaki	2015	6	22	10	12	1	15
Nagasaki	2015	11	26	9	11	1	4
Nagasaki	2015	12	8	6	6	1	6
Nagasaki	2016	1	12	7	8	3	6
Nagasaki	2017	1	23	14	16	2	7
Nagasaki	2017	2	27	7	8	9	11
Hiroshima	2006	6	23	14	17	0	17
Hiroshima	2006	7	57	15	18	3	19
Hiroshima	2006	7	46	12	24	1	10
Hiroshima	2006	9	8	3	3	0	7
Hiroshima	2006	9	11	7	7	1	3
Hiroshima	2006	10	40	5	5	2	9
Hiroshima	2006	10	2	1	1	0	5
Hiroshima	2006	10	7	7	7	1	7
Hiroshima	2006	10	8	1	2	0	1
Hiroshima	2012	4	5	4	4	1	16
Hiroshima	2012	4	9	5	6	1	2
Hiroshima	2012	11	12	3	3	0	22
Hiroshima	2012	12	6	4	4	1	21
Hiroshima	2012	12	81	10	11	7	23
Hiroshima	2013	1	16	10	12	3	4
Hiroshima	2013	1	11	6	8	3	10
Hiroshima	2013	1	14	9	9	0	9
Hiroshima	2013	12	61	6	8	1	18
Hiroshima	2014	1	24	10	10	2	5
Hiroshima	2014	1	301	42	45	1	35
Hiroshima	2014	2	27	9	10	2	4
Hiroshima	2014	2	73	10	10	5	15
Hiroshima	2014	2	9	3	4	3	5
Hiroshima	2014	3	25	12	12	1	7
Hiroshima	2014	5	15	4	4	2	3
Hiroshima	2014	11	11	5	5	0	5
Hiroshima	2014	12	28	7	8	3	35
Hiroshima	2015	2	116	3	7	4	7
Hiroshima	2015	5	24	4	4	1	41
Hiroshima	2015	11	228	0	0	5	16
Gifu	2011	11	308	11	11	16	33
