# Supplementary material for: Long-term dynamics of Norovirus transmission in Japan, 2005–2019
Source: PeerJ. 2021 Jul 12;9:e11769. doi: 10.7717/peerj.11769 (PMC8280881; doi:10.7717/peerj.11769)
Supplement: Supplemental Information 2 [file peerj-09-11769-s002.xlsx]

## Sheet: Sheet3
	year	GⅠ	GⅡ	GI+GⅡ	GⅡ4	No data
	2005	0	6	1	0	0
	2006	2	44	6	13	5
	2007	0	24	1	8	9
	2008	1	13	5	12	4
	2009	4	16	5	3	2
	2010	2	33	7	6	7
	2011	1	25	11	3	6
	2012	1	28	2	4	5
	2013	4	10	3	0	5
	2014	1	13	5	0	2
	2015	5	10	1	1	7
	2016	1	8	0	0	2
	2017	0	7	0	0	0
	2018	1	13	0	0	0
	2019	0	10	0	0	0
